# Supplementary material for: PLA/PMMA Reactive Blending in the Presence of MgO as an Exchange Reaction Catalyst
Source: Polymers (Basel). 2025 Mar 21;17(7):845. doi: 10.3390/polym17070845 (PMC11991274; doi:10.3390/polym17070845)
Supplement: Supplementary file 1 [file polymers-17-00845-s001.zip]

Archive with 1 entries (1 files):
- polymers-3510400-supplementary.pdf
